# Supplementary material for: The “outsized” role of the I‐helix kink in human Cytochrome P450s
Source: Clin Transl Med. 2023 Sep 15;13(9):e1378. doi: 10.1002/ctm2.1378 (PMC10502461; doi:10.1002/ctm2.1378)
Supplement: Supplementary file 2 — Supporting Information [file CTM2-13-e1378-s001.xlsx]

## Sheet: Sheet1
Primer ID	Sequence	Refer as	Vector	gene ID (transcript)
1F	CTGCAGTGGACCTCCTGATCGCCGGCACTGAGACCACAGCAAACACCC	CYP21A2 (G292A)	pcDNA3.1+	human CYP21A2 (CCDS4735.1)
1R	GGGTGTTTGCTGTGGTCTCAGTGCCGGCGATCAGGAGGTCCACTGCAG
2F	CTGCAGTGGACCTCCTGATCGTGGGCACTGAGACCACAGCAAACACCC	CYP21A2 (G292V)	pcDNA3.1+
2R	GGGTGTTTGCTGTGGTCTCAGTGCCCACGATCAGGAGGTCCACTGCAG
3F	CTGCAGTGGACCTCCTGATCTCCGGCACTGAGACCACAGCAAACACCC	CYP21A2 (G292S)	pcDNA3.1+
3R	GGGTGTTTGCTGTGGTCTCAGTGCCGGAGATCAGGAGGTCCACTGCAG
4F	CTGCAGTGGACCTCCTGATCCGCGGCACTGAGACCACAGCAAACACCC	CYP21A2 (G292R)	pcDNA3.1+
4R	GGGTGTTTGCTGTGGTCTCAGTGCCGCGGATCAGGAGGTCCACTGCAG
5F	GCTGCAGTGGACCTCCTGATCGGTGCCACTGAGACCACAGCAAACACC	CYP21A2 (G293A)	pcDNA3.1+
5R	GGTGTTTGCTGTGGTCTCAGTGGCACCGATCAGGAGGTCCACTGCAGC
6F	GCTGCAGTGGACCTCCTGATCGGTGTCACTGAGACCACAGCAAACACC	CYP21A2 (G293V)	pcDNA3.1+
6R	GGTGTTTGCTGTGGTCTCAGTGACACCGATCAGGAGGTCCACTGCAGC
7F	GCTGCAGTGGACCTCCTGATCGGTTCCACTGAGACCACAGCAAACACC	CYP21A2 (G293S)	pcDNA3.1+
7R	GGTGTTTGCTGTGGTCTCAGTGGAACCGATCAGGAGGTCCACTGCAGC
8F	ACGTTGAACCTCTTCATTGCGGGCACCGAGACCGTCAGCACC	CYP2A6 (G301A)	pcDNA3.1+	human CYP2A6 (CCDS12568.1)
8R	GGTGCTGACGGTCTCGGTGCCCGCAATGAAGAGGTTCAACGT
9F	ACGTTGAACCTCTTCATTGTGGGCACCGAGACCGTCAGCACC	CYP2A6 (G301V)	pcDNA3.1+
9R	GGTGCTGACGGTCTCGGTGCCCACAATGAAGAGGTTCAACGT
10F	ACGTTGAACCTCTTCATTAGCGGCACCGAGACCGTCAGCACC	CYP2A6 (G301S)	pcDNA3.1+
10R	GGTGCTGACGGTCTCGGTGCCGCTAATGAAGAGGTTCAACGT
11F	ACGTTGAACCTCTTCATTGGGGCCACCGAGACCGTCAGCACC	CYP2A6 (G302A)	pcDNA3.1+
11R	GGTGCTGACGGTCTCGGTGGCCCCAATGAAGAGGTTCAACGT
12F	ACGTTGAACCTCTTCATTGGGGTCACCGAGACCGTCAGCACC	CYP2A6 (G302V)	pcDNA3.1+
12R	GGTGCTGACGGTCTCGGTGACCCCAATGAAGAGGTTCAACGT
13F	ACGTTGAACCTCTTCATTGGGAGCACCGAGACCGTCAGCACC	CYP2A6 (G302S)	pcDNA3.1+
13R	GGTGCTGACGGTCTCGGTGCTCCCAATGAAGAGGTTCAACGT
14F	ACGTTGAACCTCTTCATTGGGGACACCGAGACCGTCAGCACC	CYP2A6 (G302D)	pcDNA3.1+
14R	GGTGCTGACGGTCTCGGTGTCCCCAATGAAGAGGTTCAACGT
15F	CACCTCGTGGTCCTCTGGGGATCGCAAGCAAACACCATTCCA	CYP7A1(A285G)	pcDNA3.1+	human CYP7A1 (CCDS6171.4)
15R	TGGAATGGTGTTTGCTTGCGATCCCCAGAGGACCACGAGGTG
16F	CACCTCGTGGTCCTCTGGGTATCGCAAGCAAACACCATTCCA	CYP7A1(A285V)	pcDNA3.1+
16R	TGGAATGGTGTTTGCTTGCGATACCCAGAGGACCACGAGGTG
17F	CACCTCGTGGTCCTCTGGAGATCGCAAGCAAACACCATTCCA	CYP7A1(A285R)	pcDNA3.1+
17R	TGGAATGGTGTTTGCTTGCGATCTCCAGAGGACCACGAGGTG
18F	CACCTCGTGGTCCTCTGGACATCGCAAGCAAACACCATTCCA	CYP7A1(A285T)	pcDNA3.1+
18R	TGGAATGGTGTTTGCTTGCGATGTCCAGAGGACCACGAGGTG
19F	CACCTCGTGGTCCTCTGGGCAGGGCAAGCAAACACCATTCCA	CYP7A1(S286G)	pcDNA3.1+
19R	TGGAATGGTGTTTGCTTGCCCTGCCCAGAGGACCACGAGGTG
20F	CACCTCGTGGTCCTCTGGGCAGCGCAAGCAAACACCATTCCA	CYP7A1(S286A)	pcDNA3.1+
20R	TGGAATGGTGTTTGCTTGCGCTGCCCAGAGGACCACGAGGTG
21F	CACCTCGTGGTCCTCTGGGCAGTGCAAGCAAACACCATTCCA	CYP7A1(S286V)	pcDNA3.1+
21R	TGGAATGGTGTTTGCTTGCACTGCCCAGAGGACCACGAGGTG
22F	CACCTCGTGGTCCTCTGGGCATTGCAAGCAAACACCATTCCA	CYP7A1(S286L)	pcDNA3.1+
22R	TGGAATGGTGTTTGCTTGCAATGCCCAGAGGACCACGAGGTG
23F	CAATCAATTATCTTTATTTTTAGTGGCTATGAAACCACGAGCAGT	CYP3A4 (A305S)	pcDNA3.1+	human CYP3A4 (CCDS5674.1)
23R	ACTGCTCGTGGTTTCATAGCCACTAAAAATAAAGATAATTGATTG
